# Supplementary material for: Dedicated Bifurcation Stents vs. Regular Drug-Eluting Stents in Coronary Bifurcation Treatment: A Systematic Review and Meta-Analysis of 1-Year and 4-Year Outcomes, Including Left Main and Non-Left Main Subgroup Comparisons
Source: Biomedicines. 2025 Nov 12;13(11):2763. doi: 10.3390/biomedicines13112763 (PMC12650738; doi:10.3390/biomedicines13112763)
Supplement: Supplementary file 1 [file biomedicines-13-02763-s001.zip]

Archive with 1 entries (1 files):
- biomedicines-3971934-supplementary.pdf
